# Supplementary material for: Single-Component Adsorption Equilibria of CO2, CH4, Water, and Acetone on Tapered Porous Carbon Molecular Sieves
Source: J Chem Eng Data. 2024 Feb 22;69(3):1411–22. doi: 10.1021/acs.jced.3c00368 (PMC10945479; doi:10.1021/acs.jced.3c00368)
Supplement: Supplementary file 2 — je3c00368_si_002.zip [file je3c00368_si_002.zip]

Archive with 90 entries (68 files):
- Isotherms AIF Files/Acetone Isotherms/
- Isotherms AIF Files/Acetone Isotherms/288K/
- Isotherms AIF Files/Acetone Isotherms/288K/1005.aif
- Isotherms AIF Files/Acetone Isotherms/288K/564.aif
- Isotherms AIF Files/Acetone Isotherms/288K/569.aif
- Isotherms AIF Files/Acetone Isotherms/288K/BPL Carbon.aif
- Isotherms AIF Files/Acetone Isotherms/298K/
- Isotherms AIF Files/Acetone Isotherms/298K/1005.aif
- Isotherms AIF Files/Acetone Isotherms/298K/564.aif
- Isotherms AIF Files/Acetone Isotherms/298K/569.aif
- Isotherms AIF Files/Acetone Isotherms/298K/BPL Carbon.aif
- Isotherms AIF Files/Acetone Isotherms/308K/
- Isotherms AIF Files/Acetone Isotherms/308K/1005.aif
- Isotherms AIF Files/Acetone Isotherms/308K/564.aif
- Isotherms AIF Files/Acetone Isotherms/308K/569.aif
- Isotherms AIF Files/Acetone Isotherms/308K/BPL Carbon.aif
- Isotherms AIF Files/CH4 Isotherms/
- Isotherms AIF Files/CH4 Isotherms/288K/
- Isotherms AIF Files/CH4 Isotherms/288K/1005.aif
- Isotherms AIF Files/CH4 Isotherms/288K/564.aif
- Isotherms AIF Files/CH4 Isotherms/288K/569.aif
- Isotherms AIF Files/CH4 Isotherms/288K/BPL carbon.aif
- Isotherms AIF Files/CH4 Isotherms/298K/
- Isotherms AIF Files/CH4 Isotherms/298K/1005.aif
- Isotherms AIF Files/CH4 Isotherms/298K/564.aif
- Isotherms AIF Files/CH4 Isotherms/298K/569.aif
- Isotherms AIF Files/CH4 Isotherms/298K/BPL Carbon.aif
- Isotherms AIF Files/CH4 Isotherms/308K/
- Isotherms AIF Files/CH4 Isotherms/308K/1005.aif
- Isotherms AIF Files/CH4 Isotherms/308K/564.aif
- Isotherms AIF Files/CH4 Isotherms/308K/569.aif
- Isotherms AIF Files/CH4 Isotherms/308K/BPL Carbon.aif
- Isotherms AIF Files/CH4 Isotherms/323K/
- Isotherms AIF Files/CH4 Isotherms/323K/1005.aif
- Isotherms AIF Files/CH4 Isotherms/323K/564.aif
- Isotherms AIF Files/CH4 Isotherms/323K/569.aif
- Isotherms AIF Files/CH4 Isotherms/323K/BPL Carbon.aif
- Isotherms AIF Files/CO2 Isotherms/
- Isotherms AIF Files/CO2 Isotherms/288K/
- Isotherms AIF Files/CO2 Isotherms/288K/1005.aif
- Isotherms AIF Files/CO2 Isotherms/288K/564.aif
- Isotherms AIF Files/CO2 Isotherms/288K/569 .aif
- Isotherms AIF Files/CO2 Isotherms/288K/BPL Carbon.aif
- Isotherms AIF Files/CO2 Isotherms/298K/
- Isotherms AIF Files/CO2 Isotherms/298K/1005.aif
- Isotherms AIF Files/CO2 Isotherms/298K/564.aif
- Isotherms AIF Files/CO2 Isotherms/298K/569.aif
- Isotherms AIF Files/CO2 Isotherms/298K/BPL Carbon.aif
- Isotherms AIF Files/CO2 Isotherms/308K/
- Isotherms AIF Files/CO2 Isotherms/308K/1005.aif
- Isotherms AIF Files/CO2 Isotherms/308K/564.aif
- Isotherms AIF Files/CO2 Isotherms/308K/569 .aif
- Isotherms AIF Files/CO2 Isotherms/308K/BPL carbon.aif
- Isotherms AIF Files/CO2 Isotherms/323K/
- Isotherms AIF Files/CO2 Isotherms/323K/1005 .aif
- Isotherms AIF Files/CO2 Isotherms/323K/564 .aif
- Isotherms AIF Files/CO2 Isotherms/323K/569 .aif
- Isotherms AIF Files/CO2 Isotherms/323K/BPL carbon.aif
- Isotherms AIF Files/CO2 Isotherms/BET 273K/
- Isotherms AIF Files/CO2 Isotherms/BET 273K/1005.aif
- Isotherms AIF Files/CO2 Isotherms/BET 273K/564.aif
- Isotherms AIF Files/CO2 Isotherms/BET 273K/569.aif
- Isotherms AIF Files/CO2 Isotherms/BET 273K/BPL Carbon.aif
- Isotherms AIF Files/N2 Isotherms/
- Isotherms AIF Files/N2 Isotherms/77K/
- Isotherms AIF Files/N2 Isotherms/77K/1005.aif
- Isotherms AIF Files/N2 Isotherms/77K/564.aif
- Isotherms AIF Files/N2 Isotherms/77K/569.aif
- Isotherms AIF Files/N2 Isotherms/77K/BPL Carbon.aif
- Isotherms AIF Files/Water Isotherms/
- Isotherms AIF Files/Water Isotherms/288K/
- Isotherms AIF Files/Water Isotherms/288K/1005.aif
- Isotherms AIF Files/Water Isotherms/288K/564.aif
- Isotherms AIF Files/Water Isotherms/288K/569.aif
- Isotherms AIF Files/Water Isotherms/288K/BPL Carbon.aif
- Isotherms AIF Files/Water Isotherms/298K/
- Isotherms AIF Files/Water Isotherms/298K/1005.aif
- Isotherms AIF Files/Water Isotherms/298K/564.aif
- Isotherms AIF Files/Water Isotherms/298K/569.aif
- Isotherms AIF Files/Water Isotherms/298K/BPL Carbon.aif
- Isotherms AIF Files/Water Isotherms/308K/
- Isotherms AIF Files/Water Isotherms/308K/1005.aif
- Isotherms AIF Files/Water Isotherms/308K/564.aif
- Isotherms AIF Files/Water Isotherms/308K/569.aif
- Isotherms AIF Files/Water Isotherms/308K/BPL Carbon.aif
- Isotherms AIF Files/Water Isotherms/323K/
- Isotherms AIF Files/Water Isotherms/323K/1005.aif
- Isotherms AIF Files/Water Isotherms/323K/564.aif
- Isotherms AIF Files/Water Isotherms/323K/569.aif
- Isotherms AIF Files/Water Isotherms/323K/BPL Carbon.aif
